# Supplementary material for: Elderly people and responses to COVID-19 in 27 Countries
Source: PLoS One. 2020 Jul 2;15(7):e0235590. doi: 10.1371/journal.pone.0235590 (PMC7332014; doi:10.1371/journal.pone.0235590)
Supplement: S1 File — (DO) [file pone.0235590.s012.do]

*Download the zip document from the ICL-Yougov github
*The following code converts the .csv to .dta

*Australia 
cd "/Users/jfd/Desktop/June_11_covid-19-tracker-master/data"
import delimited "/Users/jfd/Desktop/June_11_covid-19-tracker-master/data/australia.csv",  clear
gen countryid=1
gen australia=1
save australia.dta, replace

*Brazil 
cd "/Users/jfd/Desktop/June_11_covid-19-tracker-master/data"
import delimited "/Users/jfd/Desktop/June_11_covid-19-tracker-master/data/brazil.csv",  clear
gen countryid=2
gen brazil=1
save brazil.dta, replace

*Canada 
cd "/Users/jfd/Desktop/June_11_covid-19-tracker-master/data"
import delimited "/Users/jfd/Desktop/June_11_covid-19-tracker-master/data/canada.csv",  clear
gen countryid=3
gen canada=1
save canada.dta, replace

*China 
cd "/Users/jfd/Desktop/June_11_covid-19-tracker-master/data"
import delimited "/Users/jfd/Desktop/June_11_covid-19-tracker-master/data/china.csv",  clear
gen countryid=4
gen china=1
save china.dta, replace

*Denmark 
cd "/Users/jfd/Desktop/June_11_covid-19-tracker-master/data"
import delimited "/Users/jfd/Desktop/June_11_covid-19-tracker-master/data/denmark.csv",  clear
gen countryid=5
gen denmark=1
save denmark.dta, replace

*Finland 
cd "/Users/jfd/Desktop/June_11_covid-19-tracker-master/data"
import delimited "/Users/jfd/Desktop/June_11_covid-19-tracker-master/data/finland.csv",  clear
gen countryid=6
gen finland=1
save finland.dta, replace


*France 
cd "/Users/jfd/Desktop/June_11_covid-19-tracker-master/data"
import delimited "/Users/jfd/Desktop/June_11_covid-19-tracker-master/data/france.csv",  clear
gen countryid=7
gen france=1
save france.dta, replace

*Germany 
cd "/Users/jfd/Desktop/June_11_covid-19-tracker-master/data"
import delimited "/Users/jfd/Desktop/June_11_covid-19-tracker-master/data/germany.csv",  clear
gen countryid=8
gen germany=1
save germany.dta, replace


*Hong Kong 
cd "/Users/jfd/Desktop/June_11_covid-19-tracker-master/data"
import delimited "/Users/jfd/Desktop/June_11_covid-19-tracker-master/data/hong-kong.csv",  clear
gen countryid=9
gen hong_kong =1
save hong_kong.dta, replace


*India 
cd "/Users/jfd/Desktop/June_11_covid-19-tracker-master/data"
import delimited "/Users/jfd/Desktop/June_11_covid-19-tracker-master/data/india.csv",  clear
gen countryid=10
gen india=1
save india.dta, replace

*Indonesia 
cd "/Users/jfd/Desktop/June_11_covid-19-tracker-master/data"
import delimited "/Users/jfd/Desktop/June_11_covid-19-tracker-master/data/indonesia.csv",  clear
gen countryid=11
gen indonesia=1
save indonesia.dta, replace

*Italy 
cd "/Users/jfd/Desktop/June_11_covid-19-tracker-master/data"
import delimited "/Users/jfd/Desktop/June_11_covid-19-tracker-master/data/italy.csv",  clear
gen countryid=12
gen italy=1
save italy.dta, replace


*Japan 
cd "/Users/jfd/Desktop/June_11_covid-19-tracker-master/data"
import delimited "/Users/jfd/Desktop/June_11_covid-19-tracker-master/data/japan.csv",  clear
gen countryid=13
gen japan=1
save japan.dta, replace

*Malaysia 
cd "/Users/jfd/Desktop/June_11_covid-19-tracker-master/data"
import delimited "/Users/jfd/Desktop/June_11_covid-19-tracker-master/data/malaysia.csv",  clear
gen countryid=14
gen malaysia=1
save malaysia.dta, replace


*Mexico 
cd "/Users/jfd/Desktop/June_11_covid-19-tracker-master/data"
import delimited "/Users/jfd/Desktop/June_11_covid-19-tracker-master/data/mexico.csv",  clear
gen countryid=15
gen mexico=1
save mexico.dta, replace

*Netherlands 
cd "/Users/jfd/Desktop/June_11_covid-19-tracker-master/data"
import delimited "/Users/jfd/Desktop/June_11_covid-19-tracker-master/data/netherlands.csv",  clear
gen countryid=16
gen netherlands=1
save netherlands.dta, replace


*Norway 
cd "/Users/jfd/Desktop/June_11_covid-19-tracker-master/data"
import delimited "/Users/jfd/Desktop/June_11_covid-19-tracker-master/data/norway.csv",  clear
gen countryid=17
gen norway=1
save norway.dta, replace

*Philippines 
cd "/Users/jfd/Desktop/June_11_covid-19-tracker-master/data"
import delimited "/Users/jfd/Desktop/June_11_covid-19-tracker-master/data/philippines.csv",  clear
gen countryid=18
gen philippines=1
save philippines.dta, replace


*Saudi Arabia 
cd "/Users/jfd/Desktop/June_11_covid-19-tracker-master/data"
import delimited "/Users/jfd/Desktop/June_11_covid-19-tracker-master/data/saudi-arabia.csv",  clear
gen countryid=19
gen saudi_arabia=1
save saudi_arabia.dta, replace

*Singapore 
cd "/Users/jfd/Desktop/June_11_covid-19-tracker-master/data"
import delimited "/Users/jfd/Desktop/June_11_covid-19-tracker-master/data/singapore.csv",  clear
gen countryid=20
gen singapore=1
save singapore.dta, replace


*South Korea 
cd "/Users/jfd/Desktop/June_11_covid-19-tracker-master/data"
import delimited "/Users/jfd/Desktop/June_11_covid-19-tracker-master/data/south-korea.csv",  clear
gen countryid=21
gen south_korea=1
save south_korea.dta, replace

*Spain 
cd "/Users/jfd/Desktop/June_11_covid-19-tracker-master/data"
import delimited "/Users/jfd/Desktop/June_11_covid-19-tracker-master/data/spain.csv",  clear
gen countryid=22
gen spain=1
save spain.dta, replace


*Sweden 
cd "/Users/jfd/Desktop/June_11_covid-19-tracker-master/data"
import delimited "/Users/jfd/Desktop/June_11_covid-19-tracker-master/data/sweden.csv",  clear
gen countryid=23
gen sweden=1
save sweden.dta, replace

*Taiwan 
cd "/Users/jfd/Desktop/June_11_covid-19-tracker-master/data"
import delimited "/Users/jfd/Desktop/June_11_covid-19-tracker-master/data/taiwan.csv",  clear
gen countryid=24
gen taiwan=1
save taiwan.dta, replace


*Thailand 
cd "/Users/jfd/Desktop/June_11_covid-19-tracker-master/data"
import delimited "/Users/jfd/Desktop/June_11_covid-19-tracker-master/data/thailand.csv",  clear
gen countryid=25
gen thailand=1
save thailand.dta, replace

*United-arab-emirates 
cd "/Users/jfd/Desktop/June_11_covid-19-tracker-master/data"
import delimited "/Users/jfd/Desktop/June_11_covid-19-tracker-master/data/united-arab-emirates.csv",  clear
gen countryid=26
gen uae=1
save uae.dta, replace


*United Kingdom 
cd "/Users/jfd/Desktop/June_11_covid-19-tracker-master/data"
import delimited "/Users/jfd/Desktop/June_11_covid-19-tracker-master/data/united-kingdom.csv",  clear
gen countryid=27
gen uk=1
save uk.dta, replace

*United States 
cd "/Users/jfd/Desktop/June_11_covid-19-tracker-master/data"
import delimited "/Users/jfd/Desktop/June_11_covid-19-tracker-master/data/united-states.csv",  clear
gen countryid=28
gen usa=1
save usa.dta, replace


*Vietnam
cd "/Users/jfd/Desktop/June_11_covid-19-tracker-master/data"
import delimited "/Users/jfd/Desktop/June_11_covid-19-tracker-master/data/vietnam.csv",  clear
gen countryid=29
gen vietnam=1
save vietnam.dta, replace
