# Supplementary material for: Elderly people and responses to COVID-19 in 27 Countries
Source: PLoS One. 2020 Jul 2;15(7):e0235590. doi: 10.1371/journal.pone.0235590 (PMC7332014; doi:10.1371/journal.pone.0235590)
Supplement: S1 Data — (ZIP) [file pone.0235590.s014.zip]

Archive with 3 entries (2 files):
- replication_data.dta
- __MACOSX/
- __MACOSX/._replication_data.dta
